# Supplementary material for: The Role of Copper in Alzheimer’s Disease Etiopathogenesis: An Updated Systematic Review
Source: Toxics. 2024 Oct 17;12(10):755. doi: 10.3390/toxics12100755 (PMC11511397; doi:10.3390/toxics12100755)
Supplement: Supplementary file 1 [file toxics-12-00755-s001.zip]

Archive with 1 entries (1 files):
- toxics-3236164-supplementary.pdf
